# Supplementary material for: Evaluating the Nutritional Properties of Food: A Scoping Review
Source: Nutrients. 2022 Jun 5;14(11):2352. doi: 10.3390/nu14112352 (PMC9182956; doi:10.3390/nu14112352)
Supplement: Supplementary file 1 [file nutrients-14-02352-s001.zip]

Archive with 2 entries (2 files):
- PRISMA-ScR-Fillable-Checklist_10Sept2019.pdf
- Table S1 The detailed search strategies and results in the databases-The detailed search strategies and results in the databases.pdf
